# Supplementary material for: Microgravity-like Crystallization of Paramagnetic Species in Strong Magnetic Fields
Source: Int J Mol Sci. 2024 May 8;25(10):5110. doi: 10.3390/ijms25105110 (PMC11120673; doi:10.3390/ijms25105110)
Supplement: Supplementary file 1 [file ijms-25-05110-s001.zip]

Archive with 4 entries (4 files):
- 1_video.avi
- 2_video.avi
- 3_video.avi
- Supplementary_Materials.pdf
